# Supplementary material for: Qualitative Factor-Based Comparison of NMR, Targeted and Untargeted GC-MS and LC-MS on the Metabolomic Profiles of Rioja and Priorat Red Wines
Source: Foods. 2020 Sep 29;9(10):1381. doi: 10.3390/foods9101381 (PMC7600871; doi:10.3390/foods9101381)
Supplement: Supplementary file 1 [file foods-09-01381-s001.zip]

Archive with 17 entries (14 files):
- supplementary_figures_tables 2/
- supplementary_figures_tables 2/TableS6.pdf
- __MACOSX/
- __MACOSX/supplementary_figures_tables 2/
- __MACOSX/supplementary_figures_tables 2/._TableS6.pdf
- supplementary_figures_tables 2/TableS5.pdf
- __MACOSX/supplementary_figures_tables 2/._TableS5.pdf
- supplementary_figures_tables 2/TableS4.pdf
- __MACOSX/supplementary_figures_tables 2/._TableS4.pdf
- supplementary_figures_tables 2/supplementary_figures.pdf
- __MACOSX/supplementary_figures_tables 2/._supplementary_figures.pdf
- supplementary_figures_tables 2/TableS3.pdf
- __MACOSX/supplementary_figures_tables 2/._TableS3.pdf
- supplementary_figures_tables 2/TableS2.pdf
- __MACOSX/supplementary_figures_tables 2/._TableS2.pdf
- supplementary_figures_tables 2/Supplementary table 1.pdf
- __MACOSX/supplementary_figures_tables 2/._Supplementary table 1.pdf
